# Supplementary material for: Adult onset asthma and interaction between genes and active tobacco smoking: The GABRIEL consortium
Source: PLoS One. 2017 Mar 2;12(3):e0172716. doi: 10.1371/journal.pone.0172716 (PMC5333809; doi:10.1371/journal.pone.0172716)
Supplement: S1 Table — (XLS) [file pone.0172716.s002.xls]

## Sheet: Table S1 supplementary file
S1 Table. Complete results of all identified SNPs
								Heterogeneity						Meta-analyses																		Replication																	INDIVIDUAL STUDY RESULTS INTERACTION
									Meta-analysis interaction		Meta-analysis exposed			Interaction meta-analysis						Meta-analysis in exposed subjects						Meta-analysis in non-exposed subjects							Interaction analysis					Analysis in exposed subjects					Analysis in non-exposed subjects						B58C
Source	CHR	BP	SNP	A1	MAF discovery	MAF replication		Excluded SNPs	Q-statistic	I statistic	Q-statistic	I statistic		N studies	OR fixed	P fixed	OR random	P random		N studies	OR fixed	P fixed	OR random	P random		N studies	OR fixed	P fixed	OR random	P random		SNP in replication cohort	N	OR	SE	P		N	OR	SE	P		N	OR	SE	P			NMISS
First approach	1	3275720	rs4648381	A	0.17				0.4655	0	0.9041	0		6	1.7227	8.65e-05	1.7227	8.65e-05		6	1.2898	0.006079	1.2898	0.006079		5	0.8231	0.08315	0.8231	0.08315		no	.		.	.		.		.	.		.		.	.			123
First approach	1	244995163	rs10924820	G	0.42				0.6716	0	0.9144	0		6	0.6406	3.11e-05	0.6406	3.11e-05		6	0.8127	0.005458	0.8127	0.005458		5	1.2627	0.007896	1.3379	0.03538		no	.		.	.		.		.	.		.		.	.			123
First approach	1	244998415	rs10924823	T	0.42	0.44			0.6756	0	0.8974	0		6	0.6458	4.28e-05	0.6458	4.28e-05		6	0.8119	0.005217	0.8119	0.005217		5	1.2629	0.007886	1.3255	0.03527		yes	12475	0.992178	0.1532	0.9591		7496	1.04932	0.09632	0.6172		4979	1.05992	0.1192	0.6254			123
First approach	1	244998447	rs10924824	G	0.42	0.44			0.6556	0	0.8846	0		6	0.6396	2.96e-05	0.6396	2.96e-05		6	0.8052	0.003789	0.8052	0.003789		5	1.2629	0.007886	1.3255	0.03527		yes	12475	0.993433	0.1532	0.9657		7496	1.04999	0.09633	0.6126		4979	1.05911	0.1192	0.63			123
First approach	1	245007487	rs4244627	G	0.42	0.44			0.6686	0	0.8753	0		6	0.6421	3.52e-05	0.6421	3.52e-05		6	0.8066	0.00399	0.8066	0.00399		5	1.2544	0.01014	1.309	0.03655		yes	12475	1.01787	0.1535	0.9081		7496	1.04891	0.09647	0.6206		4979	1.03274	0.1194	0.7873			123
First approach	1	245012644	rs4926457	C	0.42	0.44			0.6425	0	0.7279	0		6	0.6469	4.49e-05	0.6469	4.49e-05		6	0.8089	0.004418	0.8089	0.004418		5	1.2567	0.00941	1.3151	0.03657		yes	12475	1.02834	0.154	0.856		7496	1.0608	0.09681	0.5421		4979	1.03281	0.1198	0.7876			123
First approach	2	111936830	rs1448187	T	0.28	0.29			0.2842	19.79	0.6163	0		6	0.6524	9.33e-05	0.6516	0.0006817		6	0.8314	0.0184	0.8314	0.0184		5	1.378	0.0004245	1.3778	0.0005577		yes	12475	1.0418	0.1691	0.8087		7496	1.06491	0.1054	0.5506		4979	1.01457	0.1322	0.9129			123
First approach	2	221958757	rs2195614	A	0.43	0.45			0.1984	31.63	0.2497	24.58		6	1.5067	8.1e-05	1.52	0.001541		6	1.1327	0.08369	1.1426	0.1256		5	0.7386	0.000535	0.7385	0.002417		yes	12475	1.04093	0.1559	0.7969		7496	1.03808	0.09663	0.6989		4979	0.987795	0.1225	0.9202			123
First approach	2	221967489	rs2217431	A	0.43	0.45			0.2703	21.73	0.2638	22.62		6	1.529	5.14e-05	1.5417	0.0004394		6	1.1413	0.06912	1.1579	0.09093		5	0.7413	0.000659	0.7424	0.004258		yes	12475	1.04093	0.1559	0.7969		7496	1.03808	0.09663	0.6989		4979	0.987795	0.1225	0.9202			123
First approach	2	237388433	rs13000320	C	0.17	0.17			0.4546	0	0.121	42.63		6	0.5743	9e-05	0.5743	9e-05		6	0.8176	0.04283	0.8127	0.1446		5	1.2615	0.03911	1.2282	0.185		yes	12475	0.861569	0.2005	0.4575		7496	0.924363	0.1305	0.5466		4979	1.08377	0.1522	0.5971			123
First approach	3	1629347	rs428834	T	0.08	0.08			0.9585	0	0.3431	11.31		6	2.3243	4.06e-05	2.3243	4.06e-05		6	1.5728	0.000568	1.5808	0.001484		5	0.7133	0.06078	0.7388	0.213		yes	12475	1.37479	0.2798	0.2554		7496	1.28505	0.1629	0.1236		4979	0.930019	0.2275	0.7498			123
First approach	3	23673256	rs11928764	C	0.19				0.5288	0	0.9016	0		6	1.7468	3.11e-05	1.7468	3.11e-05		6	1.2288	0.02115	1.2288	0.02115		5	0.7903	0.0382	0.8123	0.27		no	.		.	.		.		.	.		.		.	.			123
First approach	4	186268817	rs6552864	A	0.2				0.562	0	0.4313	0		6	0.6	9.81e-05	0.6	9.81e-05		6	0.8252	0.04171	0.8252	0.04171		5	1.2554	0.02466	1.2548	0.02713		no	.		.	.		.		.	.		.		.	.			123
First approach	5	174544555	rs1549225	C	0.41				0.268	22.04	0.2738	21.24		6	1.635	3.21e-06	1.6567	4.86e-05		6	1.3198	0.0001651	1.3332	0.0009142		5	0.8713	0.1067	0.8713	0.1067		no	.		.	.		.		.	.		.		.	.			123
First approach	5	174552023	rs6863550	A	0.35	0.33			0.7021	0	0.6814	0		6	0.6253	2.55e-05	0.6253	2.55e-05		6	0.7466	0.0001886	0.7466	0.0001886		5	1.1279	0.1678	1.1279	0.1678		yes	12475	1.02724	0.1618	0.8681		7496	1.1284	0.1009	0.2311		4979	1.09621	0.1267	0.4685			123
First approach	5	174554523	rs1025013	G	0.26				0.1967	31.86	0.2	31.4		6	1.6571	2.4e-05	1.6883	0.000583		6	1.2203	0.01459	1.2465	0.03442		5	0.8301	0.06604	0.8286	0.06991		no	.		.	.		.		.	.		.		.	.			123
First approach	6	33714501	rs4713646	T	0.24	0.21		X	0.0333	58.71	0.1412	39.65		6	0.5895	1.11e-05	0.5399	0.002821		6	0.8221	0.02356	0.8073	0.07908		5	1.3866	0.0006076	1.4221	0.002683		yes	12475	0.844087	0.1845	0.3583		7496	1.05697	0.1173	0.6365		4979	1.25145	0.1426	0.1157			123
First approach	6	165872834	rs643066	T	0.25	0.24			0.9991	0	0.8355	0		6	0.5817	1.19e-05	0.5817	1.19e-05		6	0.7936	0.006769	0.7936	0.006769		5	1.4022	0.0009838	1.4022	0.0009838		yes	12475	1.17586	0.1744	0.3528		7496	1.27609	0.1063	0.0218		4979	1.09105	0.1379	0.5275			123
First approach	6	165912238	rs943801	C	0.21	0.22			0.2765	20.87	0.4578	0		6	0.5905	6.69e-05	0.6011	0.001056		6	0.7539	0.002202	0.7539	0.002202		5	1.2102	0.07485	1.2026	0.2281		yes	12475	0.998602	0.1812	0.9938		7496	1.13168	0.1124	0.2709		4979	1.13428	0.1418	0.3744			123
First approach	6	165927063	rs2987296	T	0.14	0.16			0.5319	0	0.9146	0		6	0.5165	3.35e-05	0.5165	3.35e-05		6	0.7417	0.006727	0.7417	0.006727		5	1.3477	0.01642	1.3365	0.05198		yes	12475	1.13837	0.2048	0.5269		7496	1.11952	0.1262	0.3711		4979	0.980787	0.1611	0.9041			123
First approach	7	20312389	rs3114429	G	0.48				0.41	0	0.8707	0		4	0.6134	8.71e-05	0.6134	8.71e-05		4	0.7775	0.003531	0.7775	0.003531		3	1.0997	0.3895	1.1163	0.5408		no	.		.	.		.		.	.		.		.	.			123
First approach	7	21987216	rs7778988	A	0.43				0.4742	0	0.2641	22.59		6	0.6375	1.18e-05	0.6375	1.18e-05		6	0.8087	0.003476	0.8006	0.01063		5	1.1804	0.05051	1.2533	0.1356		no	.		.	.		.		.	.		.		.	.			123
First approach	9	12352801	rs2988576	A	0.46	0.49			0.7133	0	0.6925	0		6	0.6583	5.37e-05	0.6583	5.37e-05		6	0.753	0.0001128	0.753	0.0001128		5	1.1626	0.06879	1.1808	0.1315		yes	12475	1.14614	0.1642	0.4062		7496	1.00581	0.1026	0.955		4979	0.878447	0.1279	0.311			123
First approach	9	12353134	rs1412074	A	0.46				0.7833	0	0.7315	0		6	0.6681	9.6e-05	0.6681	9.6e-05		6	0.752	0.0001113	0.752	0.0001113		5	1.1536	0.08434	1.1651	0.1464		no	.		.	.		.		.	.		.		.	.			123
First approach	9	13561933	rs9969775	A	0.13	0.21			0.8742	0	0.4079	0		4	0.4973	7.63e-05	0.4973	7.63e-05		4	0.8356	0.1503	0.8356	0.1503		4	1.5737	0.001881	1.5701	0.002545		yes	12475	0.649274	0.1854	0.01985		7496	0.782626	0.1256	0.05089		4979	1.19722	0.1365	0.1871			123
First approach	9	17735053	rs4324999	C	0.11				0.6921	0	0.7076	0		6	2.0652	3.22e-05	2.0652	3.22e-05		6	1.4681	0.0007639	1.4681	0.0007639		5	0.684	0.01424	0.6617	0.04255		no	.		.	.		.		.	.		.		.	.			123
First approach	9	17736447	rs4338205	A	0.11	0.08			0.3934	3.62	0.653	0		6	2.1087	5.04e-05	2.12	7.09e-05		6	1.4645	0.001175	1.4645	0.001175		5	0.6445	0.008538	0.6068	0.03916		yes	12475	0.609693	0.2718	0.06873		7496	0.785449	0.1892	0.2017		4979	1.30317	0.1952	0.1749			123
First approach	9	77497877	rs4745437	C	0.43	0.39			0.2764	20.88	0.0701	50.92		6	0.6192	6e-06	0.6241	0.0001425		6	0.8236	0.007691	0.8196	0.0813		5	1.2536	0.01099	1.2536	0.01099		yes	12475	0.892615	0.1628	0.4852		7496	0.888252	0.102	0.2454		4979	1.0011	0.1267	0.9931			123
First approach	9	77499107	rs1328550	C	0.33	0.34			0.7241	0	0.2026	31.05		6	1.5456	7.28e-05	1.5456	7.28e-05		6	1.2127	0.01039	1.2119	0.04748		5	0.7737	0.003768	0.7737	0.003768		yes	12475	0.999087	0.1658	0.9956		7496	1.07466	0.1023	0.4813		4979	1.07205	0.1306	0.5942			123
First approach	10	18935550	rs5022622	T	0.23				0.2959	18.14	0.2565	23.64		6	0.6177	6.64e-05	0.606	0.0003087		6	0.931	0.4052	0.9123	0.3803		5	1.5469	7.81e-06	1.5469	7.81e-06		no	.		.	.		.		.	.		.		.	.			123
First approach	10	23137543	rs11013139	A	0.19				0.6352	0	0.663	0		6	1.8878	5.11e-06	1.8878	5.11e-06		6	1.2329	0.02579	1.2329	0.02579		5	0.7819	0.0306	0.7819	0.0306		no	.		.	.		.		.	.		.		.	.			123
First approach	10	23142594	rs7074731	C	0.17	0.15			0.559	0	0.7862	0		6	1.7855	5.94e-05	1.7855	5.94e-05		6	1.3223	0.00293	1.3223	0.00293		5	0.8303	0.119	0.8303	0.119		yes	12475	1.04366	0.2261	0.8501		7496	0.893151	0.139	0.4162		4979	0.854277	0.1784	0.3774			123
First approach	10	72151924	rs7914626	C	0.07				0.8259	0	0.3605	8.7		6	0.429	3.45e-05	0.429	3.45e-05		6	0.6624	0.006387	0.6722	0.01349		5	1.6052	0.002907	1.6386	0.005107		no	.		.	.		.		.	.		.		.	.			123
First approach	11	69630210	rs755016	A	0.44				0.1044	45.17	0.089	47.64		6	1.5854	1.19e-05	1.6025	0.001803		6	1.2732	0.001065	1.3194	0.01267		5	0.8102	0.0169	0.8171	0.05133		no	.		.	.		.		.	.		.		.	.			123
First approach	11	86301561	rs2212766	A	0.27			X	0.008	67.98	0.0983	46.14		6	1.5781	8.96e-05	1.7054	0.01628		6	1.2555	0.003251	1.3012	0.02156		5	0.8401	0.07246	0.8427	0.1441		no	.		.	.		.		.	.		.		.	.			123
First approach	12	5363096	rs999481	G	0.42	0.39			0.7276	0	0.9837	0		6	0.6553	8.26e-05	0.6553	8.26e-05		6	0.7534	0.0001417	0.7534	0.0001417		5	1.0918	0.3121	1.0856	0.3807		yes	12475	0.752993	0.1579	0.07246		7496	0.850356	0.1003	0.1059		4979	1.13224	0.1221	0.3092			123
First approach	12	25426326	rs11047987	G	0.23				0.1433	39.34	0.199	31.54		6	0.5911	4.49e-05	0.5948	0.002686		6	0.7121	0.000262	0.7202	0.005638		5	1.2126	0.05994	1.2126	0.05994		no	.		.	.		.		.	.		.		.	.			123
First approach	12	118348243	rs1716466	G	0.41	0.45			0.4494	0	0.3823	5.36		6	1.5237	6.66e-05	1.5237	6.66e-05		6	1.2231	0.005919	1.2189	0.009659		5	0.8596	0.08011	0.8596	0.08011		yes	12475	0.955319	0.1574	0.7715		7496	1.07849	0.09767	0.4391		4979	1.1284	0.1234	0.3275			123
First approach	12	128647904	rs7954580	A	0.14	0.15			0.5696	0	0.0709	50.77		6	0.5516	9.99e-05	0.5516	9.99e-05		6	0.756	0.01263	0.7218	0.06204		5	1.4057	0.004991	1.3724	0.02857		yes	12475	0.942867	0.2239	0.7927		7496	0.902668	0.14	0.4645		4979	0.957117	0.1747	0.8019			123
First approach	13	58855563	rs9591994	C	0.33	0.05			0.1216	42.53	0.4104	0.89		6	0.6432	8.09e-05	0.6751	0.01126		6	0.7536	0.0004276	0.7539	0.0004772		5	1.0031	0.9723	1.0154	0.8939		yes	12475	0.757979	0.3441	0.4207		7496	1.01049	0.2303	0.9639		4979	1.33536	0.2555	0.2577			123
First approach	13	75597382	rs9544173	G	0.08	0.03			0.7345	0	0.8328	0		6	0.3986	5.67e-06	0.3986	5.67e-06		6	0.7316	0.02973	0.7316	0.02973		5	1.7274	0.0007876	1.7274	0.0007876		yes	12475	0.743044	0.4385	0.4981		7496	0.963474	0.2985	0.9008		4979	1.302	0.3212	0.4114			123
First approach	16	79304514	rs8047401	T	0.35	0.48			0.8718	0	0.9488	0		6	0.659	9.98e-05	0.659	9.98e-05		6	0.755	0.0001986	0.755	0.0001986		5	1.1234	0.1804	1.1234	0.1804		yes	12475	0.880293	0.1771	0.4715		7496	0.87494	0.1096	0.2229		4979	0.998262	0.1393	0.99			123
First approach	17	66037656	rs11077501	C	0.36	0.36			0.79	0	0.5862	0		6	0.6502	6.6e-05	0.6502	6.6e-05		6	0.8269	0.01332	0.8269	0.01332		5	1.2976	0.003663	1.2976	0.003663		yes	12475	0.827869	0.1591	0.2352		7496	1.04166	0.09951	0.6816		4979	1.2502	0.1241	0.0719			123
First approach	19	10299441	rs11673632	T	0.11				0.9145	0	0.9781	0		6	0.5045	6.95e-05	0.5045	6.95e-05		6	0.7487	0.02054	0.7487	0.02054		5	1.4044	0.0157	1.4044	0.0157		no	.		.	.		.		.	.		.		.	.			123
First approach	19	49795538	rs7259313	C	0.29				0.6314	0	0.6441	0		6	0.6387	6.56e-05	0.6387	6.56e-05		6	0.8377	0.02488	0.8377	0.02488		5	1.2309	0.02644	1.2309	0.02644		no	.		.	.		.		.	.		.		.	.			123
First approach	20	40170526	rs4810352	G	0.09				0.9686	0	0.954	0		5	0.4204	8.64e-05	0.4204	8.64e-05		5	0.6507	0.006816	0.6507	0.006816		4	1.6285	0.01078	1.6285	0.01078		no	.		.	.		.		.	.		.		.	.			123
First approach	20	40312545	rs1984399	A	0.42	0.35			0.5909	0	0.116	43.38		6	1.5918	1.31e-05	1.5918	1.31e-05		6	1.2511	0.002188	1.288	0.01698		5	0.8132	0.01743	0.8132	0.01743		yes	12475	0.679635	0.1611	0.01649		7496	0.890119	0.1029	0.2579		4979	1.3097	0.1239	0.02944			123
First approach	20	40318090	rs727336	T	0.42	0.39			0.5811	0	0.1206	42.69		6	1.5521	3.58e-05	1.5521	3.58e-05		6	1.2374	0.003562	1.2726	0.02188		5	0.8271	0.02823	0.8271	0.02823		yes	12475	0.648431	0.1572	0.005866		7496	0.881968	0.1003	0.2107		4979	1.35921	0.1209	0.01114			123
First approach	22	24941463	rs4553919	T	0.18	0.21			0.4894	0	0.5507	0		6	0.5704	4.4e-05	0.5704	4.4e-05		6	0.8	0.02713	0.8	0.02713		5	1.4596	0.000384	1.4596	0.000384		yes	12475	0.95025	0.1882	0.7863		7496	1.0416	0.1174	0.7285		4979	1.09067	0.1472	0.5555			123
First approach	23	150711329	rs4828577	T	0.31				0.6713	0	0.9287	0		5	1.7904	5.51e-05	1.7904	5.51e-05		5	1.2713	0.01753	1.2713	0.01753		5	0.7838	0.01184	0.7838	0.01184		no	.		.	.		.		.	.		.		.	.			123
Second approach	1	20634784	rs7513225	A	0.38	0.26			0.3317	12.99	0.4685	0		6	0.7187	0.001878	0.7282	0.006706		6	0.7438	7.88e-05	0.7438	7.88e-05		5	0.9591	0.6305	0.9591	0.6305		yes	12475	0.983783	0.1858	0.9299		7496	1.15154	0.1163	0.2254		4979	1.17445	0.145	0.2675			123
Second approach	2	85896026	rs11895873	G	0.07				0.5547	0	0.4959	0		5	2.0554	0.001894	2.0554	0.001894		5	1.9662	2.26e-05	1.9662	2.26e-05		4	1.044	0.8369	1.0622	0.7926		no	.		.	.		.		.	.		.		.	.			123
Second approach	3	163957528	rs9758775	C	0.27	0.26			0.3778	0	0.3332	9.02		3	0.5223	0.002144	0.5223	0.002144		3	0.4798	2.31e-05	0.4756	8.91e-05		3	0.9323	0.5643	0.9323	0.5643		yes	12475	1.45281	0.1841	0.04251		7496	1.06303	0.1076	0.5699		4979	0.73646	0.1495	0.04073			123
Second approach	5	141796799	rs3853475	C	0.38	0.43			0.1462	38.93	0.163	36.54		6	1.4293	0.0007882	1.4694	0.007684		6	1.3597	3.68e-05	1.3664	0.001913		5	0.9453	0.515	0.936	0.5008		yes	12475	1.26036	0.1572	0.141		7496	1.05777	0.09665	0.5612		4979	0.837528	0.1242	0.1535			123
Second approach	6	43604640	rs1106841	C	0.38	0.42			0.5073	0	0.1166	43.29		6	1.4364	0.0007362	1.4364	0.0007362		6	1.3526	4.17e-05	1.335	0.006451		5	0.9314	0.4312	0.9314	0.4312		yes	12475	0.94217	0.1562	0.7029		7496	1.0547	0.09694	0.5827		4979	1.11874	0.1226	0.3604			123
Second approach	6	80410202	rs2812719	A	0.41	0.38			0.6732	0	0.4446	0		6	1.3785	0.002033	1.3785	0.002033		6	1.3808	9.39e-06	1.3808	9.39e-06		5	1.0237	0.7865	1.0237	0.7865		yes	12475	1.07921	0.1584	0.6303		7496	1.12367	0.09803	0.2343		4979	1.04847	0.1247	0.7042			123
Second approach	6	80421994	rs723981	T	0.07	0.1			0.2644	22.55	0.1251	42.01		6	1.8038	0.002219	1.7974	0.009178		6	1.7652	9.74e-06	1.7674	0.001748		5	0.9315	0.6622	0.9315	0.6622		yes	12475	0.524767	0.2434	0.00807		7496	0.829776	0.1735	0.2821		4979	1.5724	0.1711	0.008152			123
Second approach	6	80439582	rs1883877	A	0.07	0.06			0.2561	23.69	0.1117	44.04		6	1.8574	0.001363	1.8532	0.006692		6	1.7662	9.74e-06	1.771	0.002098		5	0.8979	0.5117	0.8979	0.5117		yes	12475	0.822423	0.3295	0.553		7496	0.796761	0.2118	0.2836		4979	0.964312	0.2524	0.8855			123
Second approach	6	99716795	rs4839999	T	0.13				0.6279	0	0.335	12.51		6	1.5286	0.004302	1.5286	0.004302		6	1.521	2.88e-05	1.5175	0.0001507		5	0.907	0.4437	0.907	0.4437		no	.		.	.		.		.	.		.		.	.			123
Second approach	6	165885469	rs634651	T	0.32				0.5905	0	0.8773	0		6	1.4262	0.00129	1.4262	0.00129		6	1.4121	6.89e-06	1.4121	6.89e-06		5	0.9151	0.3282	0.9372	0.5594		no	.		.	.		.		.	.		.		.	.			123
Second approach	7	2449661	rs11772554	A	0.15				0.4336	0	0.0536	57.08		5	1.594	0.005861	1.594	0.005861		5	1.6143	6.16e-05	1.4147	0.08667		4	0.9202	0.5821	0.9353	0.6874		no	.		.	.		.		.	.		.		.	.			123
Second approach	7	88616537	rs2015523	T	0.16	0.15			0.9246	0	0.1814	33.98		6	1.5087	0.006108	1.5087	0.006108		6	1.5157	7.31e-05	1.5098	0.003129		5	0.9039	0.4076	0.8962	0.4393		yes	12475	1.06349	0.2187	0.7784		7496	0.961741	0.1348	0.7724		4979	0.902217	0.172	0.5499			123
Second approach	8	3037366	rs13251009	C	0.19				0.7065	0	0.8906	0		6	0.6431	0.0009374	0.6431	0.0009374		6	0.674	2.37e-05	0.674	2.37e-05		5	1.0287	0.7869	1.0287	0.7869		no	.		.	.		.		.	.		.		.	.			123
Second approach	8	3037931	rs7816370	A	0.17	0.18			0.3441	10.85	0.6154	0		5	0.6781	0.006175	0.6851	0.01304		5	0.6552	1.51e-05	0.6552	1.51e-05		5	0.9523	0.6579	0.9523	0.6579		yes	12475	1.01908	0.2044	0.9263		7496	0.95909	0.1274	0.7429		4979	0.938859	0.1596	0.6927			123
Second approach	8	87135695	rs17601573	C	0.54	0.48			0.6057	0	0.4584	0		6	1.3672	0.002668	1.3672	0.002668		6	1.3587	2.04e-05	1.3587	2.04e-05		5	0.9236	0.3505	0.9236	0.3505		yes	12475	1.13077	0.1539	0.4244		7496	1.11038	0.0951	0.2709		4979	0.975398	0.1209	0.8368			123
Second approach	9	14741872	rs2890993	G	0.15	0.13			0.3327	12.83	0.6297	0		6	1.6644	0.0008935	1.6696	0.002472		6	1.5198	3.76e-05	1.5198	3.76e-05		5	1.0007	0.9955	0.9526	0.7884		yes	12475	1.26605	0.2385	0.3226		7496	1.12019	0.1392	0.415		4979	0.873803	0.1932	0.4851			123
Second approach	9	77273982	rs17061224	T	0.13	0.1			0.2069	30.46	0.9335	0		6	1.4689	0.009789	1.4414	0.05243		6	1.4932	6.47e-05	1.4932	6.47e-05		5	1.125	0.3322	1.125	0.3322		yes	12475	1.27443	0.263	0.3565		7496	1.1221	0.155	0.4574		4979	0.891366	0.2125	0.5884			123
Second approach	10	3878845	rs7906433	T	0.24	0.27			0.3214	14.49	0.7726	0		6	0.644	0.0004302	0.64	0.00135		6	0.704	3.91e-05	0.704	3.91e-05		5	1.1126	0.296	1.1287	0.3054		yes	12475	1.20877	0.1756	0.2803		7496	1.10838	0.1066	0.3341		4979	0.915981	0.1398	0.5303			123
Second approach	11	35265359	rs3818275	C	0.34	0.33			0.3567	9.27	0.3303	13.19		6	0.6616	0.0001874	0.6633	0.0005291		6	0.7351	7.11e-05	0.7321	0.0002865		5	0.9932	0.9401	0.9932	0.9401		yes	12475	1.05117	0.1634	0.76		7496	1.08172	0.1012	0.4378		4979	1.02499	0.1282	0.8473			123
Second approach	12	25439546	rs11047993	A	0.46	0.46			0.6438	0	0.6286	0		6	1.4482	0.0003859	1.4482	0.0003859		6	1.4089	2.52e-06	1.4089	2.52e-06		5	0.9258	0.3768	0.9258	0.3768		yes	12475	1.31403	0.1559	0.07974		7496	1.17011	0.09553	0.1001		4979	0.888252	0.1231	0.3355			123
Second approach	12	25439598	rs11047994	A	0.4	0.41			0.6219	0	0.4534	0		6	1.4343	0.0006704	1.4343	0.0006704		6	1.3452	5.34e-05	1.3452	5.34e-05		5	0.9009	0.247	0.9009	0.247		yes	12475	1.31128	0.1584	0.0871		7496	1.16976	0.0962	0.103		4979	0.888785	0.1256	0.3478			123
Second approach	12	25440513	rs4578491	A	0.46	0.46			0.469	0	0.4226	0		6	1.4681	0.0002643	1.4681	0.0002643		6	1.4265	1.34e-06	1.4265	1.34e-06		5	0.9279	0.3921	0.9279	0.3921		yes	12475	1.31403	0.1559	0.07974		7496	1.17011	0.09553	0.1001		4979	0.888252	0.1231	0.3355			123
Second approach	12	25441894	rs5011804	C	0.46	0.47			0.5646	0	0.5782	0		6	1.4968	0.0001214	1.4968	0.0001214		6	1.4245	1.56e-06	1.4245	1.56e-06		5	0.9152	0.3101	0.9152	0.3101		yes	12475	1.39557	0.1561	0.03277		7496	1.20901	0.0956	0.04716		4979	0.864417	0.1233	0.2374			123
Second approach	12	25442292	rs10842549	G	0.4				0.5987	0	0.3528	9.86		6	1.4345	0.000622	1.4345	0.000622		6	1.3561	3.22e-05	1.3457	0.0001753		5	0.9116	0.3018	0.9084	0.3039		no	.		.	.		.		.	.		.		.	.			123
Second approach	13	58839005	rs4884334	G	0.32	0.27			0.092	47.16	0.2101	30.02		6	0.6981	0.001779	0.7414	0.07266		6	0.7233	9.66e-05	0.7398	0.004151		5	0.9547	0.6186	0.959	0.7014		yes	12475	1.35297	0.1784	0.09021		7496	1.04576	0.1062	0.6737		4979	0.772982	0.1432	0.07218			123
Second approach	13	59827693	rs9317116	T	0.2				0.789	0	0.5412	0		6	1.5893	0.0003702	1.5893	0.0003702		6	1.4129	6.17e-05	1.4129	6.17e-05		5	1.0657	0.5422	1.0657	0.5422		no	.		.	.		.		.	.		.		.	.			123
Second approach	17	66907543	rs8071270	T	0.29	0.25			0.069	51.12	0.1026	45.45		6	0.6688	0.0005277	0.6637	0.02021		6	0.7272	8.68e-05	0.7339	0.00935		5	1.0396	0.6841	1.1086	0.5014		yes	12475	0.969485	0.1823	0.865		7496	0.969359	0.1142	0.7852		4979	1.0082	0.1422	0.9542			123
Second approach	17	66917957	rs7226071	G	0.29	0.25			0.0577	53.26	0.075	50.04		6	0.6746	0.0006613	0.6658	0.02396		6	0.7289	9.76e-05	0.7311	0.01218		5						yes	12475	0.894939	0.1881	0.5551		7496	0.928449	0.119	0.5328		4979	1.04168	0.1459	0.7796			123
Second approach	17	66920291	rs6501483	G	0.29	0.26			0.0459	55.71	0.0916	47.22		6	0.6743	0.0006742	0.6622	0.02679		6	0.7263	8.58e-05	0.7275	0.009059		5	1.0225	0.815	1.0988	0.5522		yes	12475	0.994536	0.1755	0.9751		7496	0.990086	0.1097	0.9276		4979	1.0043	0.1372	0.975			123
Second approach	17	66975870	rs2367536	C	0.29	0.24			0.2614	22.97	0.1425	39.47		6	0.7196	0.004763	0.7171	0.01589		6	0.7231	6.83e-05	0.7143	0.002961		5	0.9673	0.7283	0.9921	0.9538		yes	12475	1.05378	0.1865	0.7788		7496	0.950659	0.1154	0.6609		4979	0.907338	0.1468	0.5076			123
Second approach	18	5916216	rs724676	T	0.53	0.49			0.7587	0	0.7103	0		6	0.7037	0.0006307	0.7037	0.0006307		6	0.7563	9.28e-05	0.7563	9.28e-05		5	1.1455	0.1088	1.1455	0.1088		yes	12475	0.947764	0.1546	0.7285		7496	1.00353	0.09725	0.9711		4979	1.06554	0.1204	0.5979			123
Second approach	19	39328412	rs618940	G	0.39	0.36			0.4971	0	0.1052	45.04		6	0.7059	0.0009954	0.7059	0.0009954		6	0.7368	2.93e-05	0.7335	0.003287		5	1.1111	0.2344	1.1111	0.2344		yes	12475	1.33309	0.1606	0.07339		7496	1.2322	0.09782	0.0328		4979	0.923754	0.1275	0.5338			123
Second approach	20	40278039	rs6072658	C	0.19	0.22			0.9574	0	0.6316	0		6	0.6053	0.0001507	0.6053	0.0001507		6	0.692	9.38e-05	0.692	9.38e-05		5	1.1579	0.1721	1.1579	0.1721		yes	12475	1.61172	0.1934	0.01361		7496	1.19854	0.1121	0.1063		4979	0.748488	0.1573	0.06557			123
Second approach	20	40312475	rs10485689	T	0.19	0.26			0.9784	0	0.6895	0		6	0.6011	0.0001283	0.6011	0.0001283		6	0.6793	4.23e-05	0.6793	4.23e-05		5	1.1552	0.1829	1.1552	0.1829		yes	12475	1.40074	0.1829	0.06538		7496	1.17363	0.1103	0.1467		4979	0.842063	0.1458	0.2386			123
Second approach	23	47698359	rs559462	T	0.44				0.654	0	0.5153	0		2	0.6064	0.003713	0.6064	0.003713		2	0.5397	1.05e-05	0.5397	1.05e-05		2	1.0176	0.8727	1.0176	0.8727		no																	123
First and second approach	5	141631376	rs4541689	G	0.46	0.46			0.4357	0	0.1227	42.37		6	1.6143	5.4e-06	1.6143	5.4e-06		6	1.3885	7.39e-06	1.4679	0.0002624		5	0.9292	0.3979	0.9222	0.4535		yes	12475	1.23578	0.172	0.2182		7496	0.939206	0.1084	0.5628		4979	0.764143	0.1339	0.04453			123
First and second approach	5	141632275	rs4912832	A	0.46	0.5			0.4059	1.62	0.1129	43.86		6	1.5934	8.04e-06	1.5964	9.48e-06		6	1.3792	1.01e-05	1.4617	0.000351		5	0.9244	0.3607	0.9156	0.4613		yes	12475	1.2517	0.1623	0.1665		7496	1.01323	0.1015	0.897		4979	0.815381	0.1266	0.107			123
First and second approach	19	39368378	rs1759092	G	0.4	0.35			0.5703	0	0.1855	33.41		6	0.6509	4.99e-05	0.6509	4.99e-05		6	0.7478	9.79e-05	0.7404	0.002116		5	1.2081	0.0313	1.2081	0.0313		yes	12475	1.25057	0.1651	0.1755		7496	1.2124	0.1012	0.05698		4979	0.967674	0.1305	0.8012			123
First and second approach	20	40245194	rs7262414	A	0.19	0.23			0.9642	0	0.6763	0		6	0.5931	8.63e-05	0.5931	8.63e-05		6	0.6847	6.33e-05	0.6847	6.33e-05		5	1.1596	0.1687	1.1596	0.1687		yes	12475	1.5462	0.1894	0.0214		7496	1.21385	0.1108	0.08033		4979	0.790571	0.1534	0.1256			123
[truncated: 23 more columns]
