# Supplementary material for: Adult onset asthma and interaction between genes and active tobacco smoking: The GABRIEL consortium
Source: PLoS One. 2017 Mar 2;12(3):e0172716. doi: 10.1371/journal.pone.0172716 (PMC5333809; doi:10.1371/journal.pone.0172716)
Supplement: S3 Table — (XLS) [file pone.0172716.s004.xls]

## Sheet: Table S3 supplementary file
S3 Table. Results for rs17843604 and rs 9273349.
					Heterogeneity					Meta-analyses																Replication		INDIVIDUAL STUDY RESULTS INTERACTION
					Meta-analysis interaction		Meta-analysis exposed			Interaction meta-analysis						Meta-analysis in exposed subjects					Meta-analysis in non-exposed subjects							B58C					ECRHS					EGEA					KMSU					SAPALDIA
CHR	BP	SNP	A1		Q-statistic	I statistic	Q-statistic	I statistic		N studies	OR fixed	P fixed	OR random	P random		OR fixed	P fixed	OR random	P random		OR fixed	P fixed	OR random	P random		SNP in replication cohort		NMISS	BETA	SE	P		NMISS	BETA	SE	P		NMISS	BETA	SE	P		NMISS	BETA	SE	P		NMISS	BETA
6	32728260	rs17843604	C		0.1805	34.1	0.1493	38.49		6	0.9911	0.9326	1.009	0.9485		0.79	0.0009478	0.7967	0.02071		0.8335	0.03956	0.8314	0.04331		NOT in LifeLines Cohort Study		123	-0.455937	0.324023	0.159393		1228	0.04752	0.1901	0.8026		813	-0.0336	0.2429	0.89		395	0.2643	0.3544	0.4558		882	-0.120813
6	32733848	rs9273349	T		0.211	29.89	0.1595	37.04		6	1.0203	0.8491	1.0337	0.8031		0.804	0.002418	0.806	0.02709		0.8042	0.01349	0.8042	0.01349				123	-0.482408	0.327784	0.141095		1234	0.0007977	0.1913	0.9967		821	-0.04572	0.2478	0.8536		395	0.3498	0.3427	0.3073		889	0.0227395
[truncated: 6 more columns]
